# Supplementary material for: Identification of Six Prognostic Genes in EGFR–Mutant Lung Adenocarcinoma Using Structure Network Algorithms
Source: Front Genet. 2021 Nov 16;12:755245. doi: 10.3389/fgene.2021.755245 (PMC8635158; doi:10.3389/fgene.2021.755245)
Supplement: Supplementary file 1 [file Table2.XLSX]

## Sheet: gsea_report_for_the high B3GNT3
NAME	GS<br> follow link to MSigDB	GS DETAILS	SIZE	ES	NES	NOM p-val	FDR q-val	FWER p-val	RANK AT MAX	LEADING EDGE
KEGG_ETHER_LIPID_METABOLISM	KEGG_ETHER_LIPID_METABOLISM	Details ...	25	0.578093	1.85154	0.0020284	0.4791	0.197	3100	tags=48%, list=14%, signal=56%
KEGG_LYSOSOME	KEGG_LYSOSOME	Details ...	116	0.605477	1.79485	0.0191571	0.431954	0.294	3686	tags=53%, list=17%, signal=63%
KEGG_STEROID_BIOSYNTHESIS	KEGG_STEROID_BIOSYNTHESIS	Details ...	16	0.710982	1.7873	0.0113422	0.304097	0.303	4109	tags=75%, list=19%, signal=93%
KEGG_O_GLYCAN_BIOSYNTHESIS	KEGG_O_GLYCAN_BIOSYNTHESIS	Details ...	28	0.562865	1.75208	0.0115607	0.303347	0.36	1583	tags=39%, list=7%, signal=42%
KEGG_PEROXISOME	KEGG_PEROXISOME	Details ...	77	0.475561	1.72078	0.0191939	0.312775	0.426	5441	tags=49%, list=25%, signal=66%
KEGG_AMINO_SUGAR_AND_NUCLEOTIDE_SUGAR_METABOLISM	KEGG_AMINO_SUGAR_AND_NUCLEOTIDE_SUGAR_METABOLISM	Details ...	40	0.516295	1.62304	0.0240296	0.552419	0.638	5489	tags=63%, list=25%, signal=84%
KEGG_VIBRIO_CHOLERAE_INFECTION	KEGG_VIBRIO_CHOLERAE_INFECTION	Details ...	51	0.469306	1.61244	0.0256917	0.506222	0.655	3785	tags=43%, list=17%, signal=52%
KEGG_PATHOGENIC_ESCHERICHIA_COLI_INFECTION	KEGG_PATHOGENIC_ESCHERICHIA_COLI_INFECTION	Details ...	51	0.487102	1.56964	0.0456349	0.586034	0.737	3028	tags=41%, list=14%, signal=48%
KEGG_PORPHYRIN_AND_CHLOROPHYLL_METABOLISM	KEGG_PORPHYRIN_AND_CHLOROPHYLL_METABOLISM	Details ...	28	0.508732	1.54492	0.0509091	0.598105	0.762	3400	tags=36%, list=16%, signal=42%
KEGG_GLYCEROPHOSPHOLIPID_METABOLISM	KEGG_GLYCEROPHOSPHOLIPID_METABOLISM	Details ...	66	0.385041	1.50118	0.026	0.704382	0.835	3765	tags=36%, list=17%, signal=44%
KEGG_SPHINGOLIPID_METABOLISM	KEGG_SPHINGOLIPID_METABOLISM	Details ...	31	0.48209	1.49808	0.0617284	0.651442	0.845	3541	tags=35%, list=16%, signal=42%
KEGG_ARACHIDONIC_ACID_METABOLISM	KEGG_ARACHIDONIC_ACID_METABOLISM	Details ...	50	0.437834	1.47165	0.0710059	0.685204	0.876	5152	tags=48%, list=24%, signal=63%
KEGG_PPAR_SIGNALING_PATHWAY	KEGG_PPAR_SIGNALING_PATHWAY	Details ...	66	0.39892	1.47115	0.0403071	0.634178	0.877	3911	tags=33%, list=18%, signal=41%
KEGG_BIOSYNTHESIS_OF_UNSATURATED_FATTY_ACIDS	KEGG_BIOSYNTHESIS_OF_UNSATURATED_FATTY_ACIDS	Details ...	17	0.500262	1.46616	0.0588235	0.606062	0.881	2273	tags=29%, list=11%, signal=33%
KEGG_VALINE_LEUCINE_AND_ISOLEUCINE_DEGRADATION	KEGG_VALINE_LEUCINE_AND_ISOLEUCINE_DEGRADATION	Details ...	43	0.479077	1.44376	0.0847784	0.636995	0.904	4581	tags=40%, list=21%, signal=50%
KEGG_GLYCOSPHINGOLIPID_BIOSYNTHESIS_LACTO_AND_NEOLACTO_SERIES	KEGG_GLYCOSPHINGOLIPID_BIOSYNTHESIS_LACTO_AND_NEOLACTO_SERIES	Details ...	25	0.43955	1.39573	0.10058	0.760062	0.941	1306	tags=24%, list=6%, signal=26%
KEGG_GLUTATHIONE_METABOLISM	KEGG_GLUTATHIONE_METABOLISM	Details ...	47	0.424927	1.39282	0.116323	0.724876	0.943	5208	tags=45%, list=24%, signal=59%
KEGG_GLYCEROLIPID_METABOLISM	KEGG_GLYCEROLIPID_METABOLISM	Details ...	42	0.36642	1.34879	0.100775	0.842603	0.965	4062	tags=36%, list=19%, signal=44%
KEGG_PENTOSE_PHOSPHATE_PATHWAY	KEGG_PENTOSE_PHOSPHATE_PATHWAY	Details ...	26	0.450059	1.33843	0.1587	0.835433	0.97	6923	tags=65%, list=32%, signal=96%
KEGG_N_GLYCAN_BIOSYNTHESIS	KEGG_N_GLYCAN_BIOSYNTHESIS	Details ...	44	0.426923	1.32467	0.190476	0.843361	0.974	5544	tags=52%, list=26%, signal=70%
KEGG_HISTIDINE_METABOLISM	KEGG_HISTIDINE_METABOLISM	Details ...	28	0.396649	1.30982	0.122407	0.853539	0.979	3946	tags=32%, list=18%, signal=39%
KEGG_PROPANOATE_METABOLISM	KEGG_PROPANOATE_METABOLISM	Details ...	31	0.414696	1.30282	0.168279	0.837929	0.983	6100	tags=58%, list=28%, signal=81%
KEGG_ABC_TRANSPORTERS	KEGG_ABC_TRANSPORTERS	Details ...	42	0.349478	1.29808	0.116732	0.81696	0.985	2866	tags=29%, list=13%, signal=33%
KEGG_FATTY_ACID_METABOLISM	KEGG_FATTY_ACID_METABOLISM	Details ...	40	0.409932	1.29655	0.168357	0.788483	0.985	4218	tags=33%, list=19%, signal=40%
KEGG_LINOLEIC_ACID_METABOLISM	KEGG_LINOLEIC_ACID_METABOLISM	Details ...	23	0.426823	1.28934	0.17623	0.780081	0.985	5152	tags=39%, list=24%, signal=51%
KEGG_TIGHT_JUNCTION	KEGG_TIGHT_JUNCTION	Details ...	127	0.30581	1.24025	0.163386	0.916796	0.992	2357	tags=25%, list=11%, signal=28%
KEGG_ENDOCYTOSIS	KEGG_ENDOCYTOSIS	Details ...	170	0.306703	1.23718	0.202652	0.892909	0.992	4239	tags=33%, list=20%, signal=41%
KEGG_GALACTOSE_METABOLISM	KEGG_GALACTOSE_METABOLISM	Details ...	25	0.394484	1.21447	0.214008	0.936929	0.994	6599	tags=52%, list=30%, signal=75%
KEGG_SNARE_INTERACTIONS_IN_VESICULAR_TRANSPORT	KEGG_SNARE_INTERACTIONS_IN_VESICULAR_TRANSPORT	Details ...	37	0.392309	1.20681	0.253876	0.931768	0.994	3250	tags=32%, list=15%, signal=38%
KEGG_METABOLISM_OF_XENOBIOTICS_BY_CYTOCHROME_P450	KEGG_METABOLISM_OF_XENOBIOTICS_BY_CYTOCHROME_P450	Details ...	55	0.377872	1.20543	0.236893	0.905225	0.994	5038	tags=40%, list=23%, signal=52%
KEGG_ALANINE_ASPARTATE_AND_GLUTAMATE_METABOLISM	KEGG_ALANINE_ASPARTATE_AND_GLUTAMATE_METABOLISM	Details ...	30	0.343747	1.2054	0.195358	0.876059	0.994	3842	tags=30%, list=18%, signal=36%
KEGG_NICOTINATE_AND_NICOTINAMIDE_METABOLISM	KEGG_NICOTINATE_AND_NICOTINAMIDE_METABOLISM	Details ...	23	0.380938	1.2023	0.223077	0.857033	0.994	4444	tags=39%, list=21%, signal=49%
KEGG_ALLOGRAFT_REJECTION	KEGG_ALLOGRAFT_REJECTION	Details ...	33	0.540293	1.20216	0.316794	0.831338	0.994	4734	tags=55%, list=22%, signal=70%
KEGG_DRUG_METABOLISM_OTHER_ENZYMES	KEGG_DRUG_METABOLISM_OTHER_ENZYMES	Details ...	37	0.365829	1.19652	0.228571	0.825858	0.995	1845	tags=24%, list=9%, signal=27%
KEGG_TOLL_LIKE_RECEPTOR_SIGNALING_PATHWAY	KEGG_TOLL_LIKE_RECEPTOR_SIGNALING_PATHWAY	Details ...	97	0.363726	1.19428	0.284091	0.808968	0.995	4868	tags=42%, list=22%, signal=54%
KEGG_PROTEASOME	KEGG_PROTEASOME	Details ...	40	0.448342	1.19147	0.291585	0.794528	0.995	4586	tags=40%, list=21%, signal=51%
KEGG_GLYCOSYLPHOSPHATIDYLINOSITOL_GPI_ANCHOR_BIOSYNTHESIS	KEGG_GLYCOSYLPHOSPHATIDYLINOSITOL_GPI_ANCHOR_BIOSYNTHESIS	Details ...	24	0.411167	1.18964	0.251938	0.777986	0.995	5434	tags=46%, list=25%, signal=61%
KEGG_ANTIGEN_PROCESSING_AND_PRESENTATION	KEGG_ANTIGEN_PROCESSING_AND_PRESENTATION	Details ...	74	0.400257	1.18947	0.292731	0.75789	0.995	3170	tags=36%, list=15%, signal=43%
KEGG_FRUCTOSE_AND_MANNOSE_METABOLISM	KEGG_FRUCTOSE_AND_MANNOSE_METABOLISM	Details ...	31	0.365179	1.18826	0.228733	0.741875	0.995	4653	tags=39%, list=21%, signal=49%
KEGG_RIG_I_LIKE_RECEPTOR_SIGNALING_PATHWAY	KEGG_RIG_I_LIKE_RECEPTOR_SIGNALING_PATHWAY	Details ...	67	0.329087	1.1868	0.247082	0.727161	0.995	5345	tags=42%, list=25%, signal=55%
KEGG_VIRAL_MYOCARDITIS	KEGG_VIRAL_MYOCARDITIS	Details ...	65	0.392033	1.17515	0.309021	0.741107	0.996	3912	tags=42%, list=18%, signal=51%
KEGG_SYSTEMIC_LUPUS_ERYTHEMATOSUS	KEGG_SYSTEMIC_LUPUS_ERYTHEMATOSUS	Details ...	50	0.426938	1.16971	0.328215	0.738046	0.996	3857	tags=40%, list=18%, signal=49%
KEGG_FC_GAMMA_R_MEDIATED_PHAGOCYTOSIS	KEGG_FC_GAMMA_R_MEDIATED_PHAGOCYTOSIS	Details ...	90	0.319322	1.16845	0.275281	0.723959	0.996	3057	tags=28%, list=14%, signal=32%
KEGG_BASE_EXCISION_REPAIR	KEGG_BASE_EXCISION_REPAIR	Details ...	32	0.412071	1.16794	0.309478	0.708861	0.996	7096	tags=59%, list=33%, signal=88%
KEGG_EPITHELIAL_CELL_SIGNALING_IN_HELICOBACTER_PYLORI_INFECTION	KEGG_EPITHELIAL_CELL_SIGNALING_IN_HELICOBACTER_PYLORI_INFECTION	Details ...	67	0.341818	1.16373	0.27553	0.704061	0.996	3563	tags=33%, list=16%, signal=39%
KEGG_TYPE_I_DIABETES_MELLITUS	KEGG_TYPE_I_DIABETES_MELLITUS	Details ...	39	0.456965	1.16345	0.346743	0.689562	0.996	4734	tags=51%, list=22%, signal=66%
KEGG_PHENYLALANINE_METABOLISM	KEGG_PHENYLALANINE_METABOLISM	Details ...	16	0.385042	1.14895	0.290385	0.709062	0.997	2161	tags=31%, list=10%, signal=35%
KEGG_PANTOTHENATE_AND_COA_BIOSYNTHESIS	KEGG_PANTOTHENATE_AND_COA_BIOSYNTHESIS	Details ...	16	0.392299	1.14408	0.28702	0.706367	0.997	2265	tags=31%, list=10%, signal=35%
KEGG_TERPENOID_BACKBONE_BIOSYNTHESIS	KEGG_TERPENOID_BACKBONE_BIOSYNTHESIS	Details ...	15	0.407512	1.13618	0.30303	0.711469	0.998	5179	tags=40%, list=24%, signal=53%
KEGG_APOPTOSIS	KEGG_APOPTOSIS	Details ...	87	0.329176	1.12576	0.329524	0.721024	0.998	5331	tags=43%, list=25%, signal=56%
KEGG_LEISHMANIA_INFECTION	KEGG_LEISHMANIA_INFECTION	Details ...	67	0.407969	1.12511	0.375701	0.708493	0.998	3425	tags=33%, list=16%, signal=39%
KEGG_ADIPOCYTOKINE_SIGNALING_PATHWAY	KEGG_ADIPOCYTOKINE_SIGNALING_PATHWAY	Details ...	66	0.301315	1.10808	0.326087	0.737155	0.999	5366	tags=36%, list=25%, signal=48%
KEGG_PYRUVATE_METABOLISM	KEGG_PYRUVATE_METABOLISM	Details ...	39	0.317151	1.10323	0.310941	0.734088	0.999	6210	tags=49%, list=29%, signal=68%
KEGG_PRIMARY_IMMUNODEFICIENCY	KEGG_PRIMARY_IMMUNODEFICIENCY	Details ...	35	0.447384	1.09624	0.406953	0.737177	0.999	5493	tags=51%, list=25%, signal=69%
KEGG_INTESTINAL_IMMUNE_NETWORK_FOR_IGA_PRODUCTION	KEGG_INTESTINAL_IMMUNE_NETWORK_FOR_IGA_PRODUCTION	Details ...	44	0.425941	1.0899	0.395131	0.739182	0.999	4113	tags=39%, list=19%, signal=48%
KEGG_INSULIN_SIGNALING_PATHWAY	KEGG_INSULIN_SIGNALING_PATHWAY	Details ...	134	0.257809	1.08716	0.313346	0.732245	0.999	4842	tags=34%, list=22%, signal=43%
KEGG_CITRATE_CYCLE_TCA_CYCLE	KEGG_CITRATE_CYCLE_TCA_CYCLE	Details ...	30	0.392832	1.08022	0.392276	0.735321	0.999	3098	tags=30%, list=14%, signal=35%
KEGG_LEUKOCYTE_TRANSENDOTHELIAL_MIGRATION	KEGG_LEUKOCYTE_TRANSENDOTHELIAL_MIGRATION	Details ...	112	0.316955	1.06683	0.394636	0.752605	0.999	3223	tags=29%, list=15%, signal=33%
KEGG_BUTANOATE_METABOLISM	KEGG_BUTANOATE_METABOLISM	Details ...	33	0.319112	1.04476	0.386037	0.789216	0.999	4537	tags=33%, list=21%, signal=42%
KEGG_GLYCOLYSIS_GLUCONEOGENESIS	KEGG_GLYCOLYSIS_GLUCONEOGENESIS	Details ...	61	0.286357	1.04386	0.393701	0.778582	0.999	4264	tags=28%, list=20%, signal=35%
KEGG_CELL_ADHESION_MOLECULES_CAMS	KEGG_CELL_ADHESION_MOLECULES_CAMS	Details ...	125	0.313966	1.02123	0.422349	0.820397	0.999	4656	tags=38%, list=22%, signal=49%
KEGG_ERBB_SIGNALING_PATHWAY	KEGG_ERBB_SIGNALING_PATHWAY	Details ...	86	0.258635	1.0182	0.413002	0.814038	1	2112	tags=20%, list=10%, signal=22%
KEGG_ASTHMA	KEGG_ASTHMA	Details ...	26	0.403437	1.00963	0.479846	0.82007	1	3143	tags=35%, list=15%, signal=40%
KEGG_CYTOSOLIC_DNA_SENSING_PATHWAY	KEGG_CYTOSOLIC_DNA_SENSING_PATHWAY	Details ...	50	0.295113	1.00948	0.444444	0.807723	1	3467	tags=26%, list=16%, signal=31%
KEGG_NUCLEOTIDE_EXCISION_REPAIR	KEGG_NUCLEOTIDE_EXCISION_REPAIR	Details ...	43	0.348754	1.00807	0.446125	0.798443	1	6774	tags=53%, list=31%, signal=78%
KEGG_RENIN_ANGIOTENSIN_SYSTEM	KEGG_RENIN_ANGIOTENSIN_SYSTEM	Details ...	17	0.358463	1.00781	0.459144	0.787108	1	2687	tags=29%, list=12%, signal=34%
KEGG_THYROID_CANCER	KEGG_THYROID_CANCER	Details ...	29	0.305606	1.00466	0.459144	0.783048	1	5299	tags=34%, list=24%, signal=46%
KEGG_STARCH_AND_SUCROSE_METABOLISM	KEGG_STARCH_AND_SUCROSE_METABOLISM	Details ...	36	0.301944	0.996497	0.458256	0.789801	1	5467	tags=36%, list=25%, signal=48%
KEGG_PANCREATIC_CANCER	KEGG_PANCREATIC_CANCER	Details ...	69	0.270833	0.979829	0.465385	0.814913	1	4194	tags=30%, list=19%, signal=38%
KEGG_INOSITOL_PHOSPHATE_METABOLISM	KEGG_INOSITOL_PHOSPHATE_METABOLISM	Details ...	54	0.262083	0.979139	0.483673	0.804871	1	1709	tags=13%, list=8%, signal=14%
KEGG_DRUG_METABOLISM_CYTOCHROME_P450	KEGG_DRUG_METABOLISM_CYTOCHROME_P450	Details ...	58	0.292231	0.963654	0.461089	0.828014	1	5060	tags=33%, list=23%, signal=43%
KEGG_COMPLEMENT_AND_COAGULATION_CASCADES	KEGG_COMPLEMENT_AND_COAGULATION_CASCADES	Details ...	67	0.346175	0.963359	0.493042	0.817159	1	3817	tags=34%, list=18%, signal=42%
KEGG_TRYPTOPHAN_METABOLISM	KEGG_TRYPTOPHAN_METABOLISM	Details ...	39	0.262752	0.944759	0.538606	0.851067	1	5182	tags=36%, list=24%, signal=47%
KEGG_ONE_CARBON_POOL_BY_FOLATE	KEGG_ONE_CARBON_POOL_BY_FOLATE	Details ...	16	0.349009	0.932843	0.548828	0.865095	1	3668	tags=25%, list=17%, signal=30%
KEGG_PHOSPHATIDYLINOSITOL_SIGNALING_SYSTEM	KEGG_PHOSPHATIDYLINOSITOL_SIGNALING_SYSTEM	Details ...	74	0.239148	0.92719	0.558045	0.866953	1	4805	tags=27%, list=22%, signal=35%
KEGG_GLYOXYLATE_AND_DICARBOXYLATE_METABOLISM	KEGG_GLYOXYLATE_AND_DICARBOXYLATE_METABOLISM	Details ...	16	0.351383	0.926385	0.565815	0.857251	1	2159	tags=19%, list=10%, signal=21%
KEGG_ADHERENS_JUNCTION	KEGG_ADHERENS_JUNCTION	Details ...	66	0.255751	0.923497	0.561475	0.852466	1	3057	tags=23%, list=14%, signal=26%
KEGG_BLADDER_CANCER	KEGG_BLADDER_CANCER	Details ...	41	0.268234	0.922495	0.575875	0.843504	1	4847	tags=27%, list=22%, signal=35%
KEGG_PRIMARY_BILE_ACID_BIOSYNTHESIS	KEGG_PRIMARY_BILE_ACID_BIOSYNTHESIS	Details ...	16	0.323221	0.92137	0.565041	0.835329	1	3465	tags=31%, list=16%, signal=37%
KEGG_ARGININE_AND_PROLINE_METABOLISM	KEGG_ARGININE_AND_PROLINE_METABOLISM	Details ...	48	0.264997	0.90519	0.571429	0.859207	1	1528	tags=13%, list=7%, signal=13%
KEGG_AUTOIMMUNE_THYROID_DISEASE	KEGG_AUTOIMMUNE_THYROID_DISEASE	Details ...	46	0.334393	0.903438	0.546154	0.852134	1	3912	tags=33%, list=18%, signal=40%
KEGG_MISMATCH_REPAIR	KEGG_MISMATCH_REPAIR	Details ...	22	0.380601	0.897596	0.583658	0.853306	1	6476	tags=50%, list=30%, signal=71%
KEGG_GRAFT_VERSUS_HOST_DISEASE	KEGG_GRAFT_VERSUS_HOST_DISEASE	Details ...	35	0.39242	0.886029	0.610136	0.868023	1	4734	tags=49%, list=22%, signal=62%
KEGG_BETA_ALANINE_METABOLISM	KEGG_BETA_ALANINE_METABOLISM	Details ...	22	0.276842	0.884727	0.636905	0.861109	1	3946	tags=32%, list=18%, signal=39%
KEGG_PYRIMIDINE_METABOLISM	KEGG_PYRIMIDINE_METABOLISM	Details ...	91	0.25186	0.873748	0.592381	0.872521	1	5526	tags=38%, list=26%, signal=51%
KEGG_REGULATION_OF_AUTOPHAGY	KEGG_REGULATION_OF_AUTOPHAGY	Details ...	32	0.254999	0.872648	0.62753	0.864706	1	4488	tags=31%, list=21%, signal=39%
KEGG_GLYCOSAMINOGLYCAN_DEGRADATION	KEGG_GLYCOSAMINOGLYCAN_DEGRADATION	Details ...	20	0.328978	0.871672	0.620619	0.856715	1	960	tags=20%, list=4%, signal=21%
KEGG_STEROID_HORMONE_BIOSYNTHESIS	KEGG_STEROID_HORMONE_BIOSYNTHESIS	Details ...	41	0.273797	0.868199	0.62069	0.85385	1	733	tags=10%, list=3%, signal=10%
KEGG_VASOPRESSIN_REGULATED_WATER_REABSORPTION	KEGG_VASOPRESSIN_REGULATED_WATER_REABSORPTION	Details ...	44	0.252494	0.856894	0.626223	0.867661	1	2121	tags=18%, list=10%, signal=20%
KEGG_RETINOL_METABOLISM	KEGG_RETINOL_METABOLISM	Details ...	45	0.266062	0.856071	0.645669	0.859597	1	2183	tags=18%, list=10%, signal=20%
KEGG_NOTCH_SIGNALING_PATHWAY	KEGG_NOTCH_SIGNALING_PATHWAY	Details ...	46	0.224076	0.854464	0.688109	0.853677	1	6076	tags=43%, list=28%, signal=60%
KEGG_NOD_LIKE_RECEPTOR_SIGNALING_PATHWAY	KEGG_NOD_LIKE_RECEPTOR_SIGNALING_PATHWAY	Details ...	60	0.288256	0.849191	0.596929	0.855387	1	5432	tags=37%, list=25%, signal=49%
KEGG_PURINE_METABOLISM	KEGG_PURINE_METABOLISM	Details ...	145	0.199286	0.832875	0.731061	0.877952	1	4395	tags=26%, list=20%, signal=33%
KEGG_HUNTINGTONS_DISEASE	KEGG_HUNTINGTONS_DISEASE	Details ...	152	0.215635	0.827924	0.652695	0.87909	1	4010	tags=24%, list=19%, signal=30%
KEGG_PENTOSE_AND_GLUCURONATE_INTERCONVERSIONS	KEGG_PENTOSE_AND_GLUCURONATE_INTERCONVERSIONS	Details ...	16	0.307412	0.823708	0.669173	0.877399	1	5725	tags=50%, list=26%, signal=68%
KEGG_AXON_GUIDANCE	KEGG_AXON_GUIDANCE	Details ...	128	0.200966	0.805508	0.749529	0.90374	1	4287	tags=27%, list=20%, signal=34%
KEGG_ALDOSTERONE_REGULATED_SODIUM_REABSORPTION	KEGG_ALDOSTERONE_REGULATED_SODIUM_REABSORPTION	Details ...	41	0.234718	0.791574	0.762295	0.919972	1	4148	tags=27%, list=19%, signal=33%
KEGG_P53_SIGNALING_PATHWAY	KEGG_P53_SIGNALING_PATHWAY	Details ...	65	0.235789	0.789528	0.737166	0.914341	1	4863	tags=31%, list=22%, signal=40%
KEGG_CHEMOKINE_SIGNALING_PATHWAY	KEGG_CHEMOKINE_SIGNALING_PATHWAY	Details ...	179	0.218612	0.774248	0.703154	0.932456	1	5072	tags=32%, list=23%, signal=42%
KEGG_AMYOTROPHIC_LATERAL_SCLEROSIS_ALS	KEGG_AMYOTROPHIC_LATERAL_SCLEROSIS_ALS	Details ...	52	0.202665	0.763585	0.863378	0.941695	1	5547	tags=37%, list=26%, signal=49%
KEGG_FC_EPSILON_RI_SIGNALING_PATHWAY	KEGG_FC_EPSILON_RI_SIGNALING_PATHWAY		73	0.211798	0.754093	0.790385	0.948419	1	3057	tags=22%, list=14%, signal=25%
KEGG_B_CELL_RECEPTOR_SIGNALING_PATHWAY	KEGG_B_CELL_RECEPTOR_SIGNALING_PATHWAY		75	0.236937	0.746488	0.728625	0.950675	1	7168	tags=49%, list=33%, signal=74%
KEGG_COLORECTAL_CANCER	KEGG_COLORECTAL_CANCER		62	0.205853	0.743788	0.841683	0.945688	1	4224	tags=29%, list=20%, signal=36%
KEGG_OXIDATIVE_PHOSPHORYLATION	KEGG_OXIDATIVE_PHOSPHORYLATION		95	0.228223	0.730337	0.726531	0.958352	1	3109	tags=22%, list=14%, signal=26%
KEGG_ENDOMETRIAL_CANCER	KEGG_ENDOMETRIAL_CANCER		52	0.19186	0.729069	0.878277	0.951321	1	4224	tags=23%, list=20%, signal=29%
KEGG_REGULATION_OF_ACTIN_CYTOSKELETON	KEGG_REGULATION_OF_ACTIN_CYTOSKELETON		208	0.177143	0.716882	0.892925	0.960575	1	4926	tags=28%, list=23%, signal=36%
KEGG_GNRH_SIGNALING_PATHWAY	KEGG_GNRH_SIGNALING_PATHWAY		92	0.182759	0.71441	0.920082	0.955314	1	3077	tags=18%, list=14%, signal=21%
KEGG_JAK_STAT_SIGNALING_PATHWAY	KEGG_JAK_STAT_SIGNALING_PATHWAY		152	0.187019	0.707734	0.873106	0.955712	1	2846	tags=18%, list=13%, signal=21%
KEGG_TYROSINE_METABOLISM	KEGG_TYROSINE_METABOLISM		40	0.196727	0.704349	0.913958	0.951938	1	2161	tags=13%, list=10%, signal=14%
KEGG_BASAL_TRANSCRIPTION_FACTORS	KEGG_BASAL_TRANSCRIPTION_FACTORS		32	0.235738	0.690479	0.837624	0.961699	1	5168	tags=31%, list=24%, signal=41%
KEGG_HEMATOPOIETIC_CELL_LINEAGE	KEGG_HEMATOPOIETIC_CELL_LINEAGE		83	0.239674	0.679536	0.761996	0.96647	1	3223	tags=24%, list=15%, signal=28%
KEGG_PROXIMAL_TUBULE_BICARBONATE_RECLAMATION	KEGG_PROXIMAL_TUBULE_BICARBONATE_RECLAMATION		22	0.226458	0.677144	0.847059	0.960397	1	3510	tags=23%, list=16%, signal=27%
KEGG_NATURAL_KILLER_CELL_MEDIATED_CYTOTOXICITY	KEGG_NATURAL_KILLER_CELL_MEDIATED_CYTOTOXICITY		128	0.20389	0.676752	0.809055	0.952437	1	5414	tags=34%, list=25%, signal=46%
KEGG_UBIQUITIN_MEDIATED_PROTEOLYSIS	KEGG_UBIQUITIN_MEDIATED_PROTEOLYSIS		125	0.179828	0.669669	0.906188	0.952211	1	5789	tags=35%, list=27%, signal=48%
KEGG_T_CELL_RECEPTOR_SIGNALING_PATHWAY	KEGG_T_CELL_RECEPTOR_SIGNALING_PATHWAY		107	0.190878	0.662883	0.872659	0.951444	1	4360	tags=26%, list=20%, signal=33%
KEGG_GAP_JUNCTION	KEGG_GAP_JUNCTION		84	0.157493	0.639124	0.975379	0.967751	1	3077	tags=15%, list=14%, signal=18%
KEGG_DNA_REPLICATION	KEGG_DNA_REPLICATION		36	0.26109	0.598375	0.787763	0.994651	1	6476	tags=44%, list=30%, signal=63%
KEGG_CYTOKINE_CYTOKINE_RECEPTOR_INTERACTION	KEGG_CYTOKINE_CYTOKINE_RECEPTOR_INTERACTION		250	0.164842	0.576272	0.927894	1	1	5027	tags=28%, list=23%, signal=37%
KEGG_OOCYTE_MEIOSIS	KEGG_OOCYTE_MEIOSIS		107	0.141629	0.564529	0.986891	0.999607	1	3936	tags=18%, list=18%, signal=22%
KEGG_ACUTE_MYELOID_LEUKEMIA	KEGG_ACUTE_MYELOID_LEUKEMIA		56	0.148481	0.530378	0.990809	1	1	4759	tags=23%, list=22%, signal=30%
KEGG_CELL_CYCLE	KEGG_CELL_CYCLE		122	0.171621	0.525063	0.900609	1	1	6044	tags=30%, list=28%, signal=42%
KEGG_LONG_TERM_DEPRESSION	KEGG_LONG_TERM_DEPRESSION		62	0.135416	0.520092	0.998073	0.99644	1	3440	tags=16%, list=16%, signal=19%
KEGG_HOMOLOGOUS_RECOMBINATION	KEGG_HOMOLOGOUS_RECOMBINATION		26	0.188608	0.488918	0.943925	0.997771	1	6867	tags=42%, list=32%, signal=62%
KEGG_SPLICEOSOME	KEGG_SPLICEOSOME		115	0.121187	0.357345	0.996161	1	1	4543	tags=19%, list=21%, signal=24%
KEGG_SELENOAMINO_ACID_METABOLISM	KEGG_SELENOAMINO_ACID_METABOLISM		24	0.0930243	0.292425	1	0.999729	1	19630	tags=100%, list=91%, signal=1074%
