# Supplementary material for: Identification of Six Prognostic Genes in EGFR–Mutant Lung Adenocarcinoma Using Structure Network Algorithms
Source: Front Genet. 2021 Nov 16;12:755245. doi: 10.3389/fgene.2021.755245 (PMC8635158; doi:10.3389/fgene.2021.755245)
Supplement: Supplementary file 2 [file Table3.XLSX]

## Sheet: gsea_report_for_the low B3GNT3 
NAME	GS<br> follow link to MSigDB	GS DETAILS	SIZE	ES	NES	NOM p-val	FDR q-val	FWER p-val	RANK AT MAX	LEADING EDGE
KEGG_HEDGEHOG_SIGNALING_PATHWAY	KEGG_HEDGEHOG_SIGNALING_PATHWAY	Details ...	53	-0.423342	-1.54526	0.0274262	1	0.776	3911	tags=36%, list=18%, signal=44%
KEGG_TASTE_TRANSDUCTION	KEGG_TASTE_TRANSDUCTION	Details ...	44	-0.463352	-1.50502	0.0539499	1	0.834	4552	tags=45%, list=21%, signal=57%
KEGG_BASAL_CELL_CARCINOMA	KEGG_BASAL_CELL_CARCINOMA	Details ...	52	-0.420731	-1.47648	0.0691057	1	0.873	3724	tags=33%, list=17%, signal=39%
KEGG_CARDIAC_MUSCLE_CONTRACTION	KEGG_CARDIAC_MUSCLE_CONTRACTION	Details ...	70	-0.379224	-1.32184	0.130178	1	0.969	5685	tags=41%, list=26%, signal=56%
KEGG_GLYCOSAMINOGLYCAN_BIOSYNTHESIS_HEPARAN_SULFATE	KEGG_GLYCOSAMINOGLYCAN_BIOSYNTHESIS_HEPARAN_SULFATE	Details ...	26	-0.389268	-1.24714	0.191983	1	0.988	3233	tags=31%, list=15%, signal=36%
KEGG_NITROGEN_METABOLISM	KEGG_NITROGEN_METABOLISM	Details ...	22	-0.39509	-1.23869	0.20229	1	0.991	7329	tags=45%, list=34%, signal=69%
KEGG_MELANOMA	KEGG_MELANOMA	Details ...	71	-0.299509	-1.21283	0.153527	1	0.994	1746	tags=15%, list=8%, signal=17%
KEGG_DILATED_CARDIOMYOPATHY	KEGG_DILATED_CARDIOMYOPATHY	Details ...	88	-0.330036	-1.18981	0.242126	1	0.995	5685	tags=40%, list=26%, signal=54%
KEGG_NEUROACTIVE_LIGAND_RECEPTOR_INTERACTION	KEGG_NEUROACTIVE_LIGAND_RECEPTOR_INTERACTION	Details ...	262	-0.295605	-1.12036	0.313373	1	1	3758	tags=26%, list=17%, signal=31%
KEGG_DORSO_VENTRAL_AXIS_FORMATION	KEGG_DORSO_VENTRAL_AXIS_FORMATION	Details ...	23	-0.339089	-1.11655	0.291925	1	1	6681	tags=43%, list=31%, signal=63%
KEGG_TYPE_II_DIABETES_MELLITUS	KEGG_TYPE_II_DIABETES_MELLITUS	Details ...	45	-0.306932	-1.09724	0.320755	1	1	7087	tags=49%, list=33%, signal=73%
KEGG_HYPERTROPHIC_CARDIOMYOPATHY_HCM	KEGG_HYPERTROPHIC_CARDIOMYOPATHY_HCM	Details ...	81	-0.305274	-1.08838	0.325349	1	1	5685	tags=40%, list=26%, signal=53%
KEGG_GLIOMA	KEGG_GLIOMA	Details ...	63	-0.266597	-1.07443	0.338912	1	1	2793	tags=17%, list=13%, signal=20%
KEGG_OLFACTORY_TRANSDUCTION	KEGG_OLFACTORY_TRANSDUCTION	Details ...	108	-0.319178	-1.0572	0.413208	1	1	4835	tags=30%, list=22%, signal=38%
KEGG_SMALL_CELL_LUNG_CANCER	KEGG_SMALL_CELL_LUNG_CANCER	Details ...	84	-0.27609	-1.02177	0.411405	1	1	3866	tags=26%, list=18%, signal=32%
KEGG_ECM_RECEPTOR_INTERACTION	KEGG_ECM_RECEPTOR_INTERACTION	Details ...	81	-0.321762	-1.00608	0.448771	1	1	3736	tags=31%, list=17%, signal=37%
KEGG_RIBOSOME	KEGG_RIBOSOME	Details ...	69	-0.367819	-0.988493	0.49	1	1	6203	tags=35%, list=29%, signal=49%
KEGG_RNA_POLYMERASE	KEGG_RNA_POLYMERASE	Details ...	27	-0.356244	-0.951484	0.507337	1	1	5228	tags=37%, list=24%, signal=49%
KEGG_GLYCINE_SERINE_AND_THREONINE_METABOLISM	KEGG_GLYCINE_SERINE_AND_THREONINE_METABOLISM	Details ...	31	-0.267644	-0.910919	0.578629	1	1	8240	tags=52%, list=38%, signal=83%
KEGG_CALCIUM_SIGNALING_PATHWAY	KEGG_CALCIUM_SIGNALING_PATHWAY	Details ...	172	-0.214833	-0.880783	0.662526	1	1	4812	tags=26%, list=22%, signal=33%
KEGG_GLYCOSAMINOGLYCAN_BIOSYNTHESIS_CHONDROITIN_SULFATE	KEGG_GLYCOSAMINOGLYCAN_BIOSYNTHESIS_CHONDROITIN_SULFATE	Details ...	22	-0.313348	-0.873536	0.600423	1	1	2331	tags=14%, list=11%, signal=15%
KEGG_MATURITY_ONSET_DIABETES_OF_THE_YOUNG	KEGG_MATURITY_ONSET_DIABETES_OF_THE_YOUNG	Details ...	23	-0.307112	-0.868988	0.606855	1	1	8075	tags=57%, list=37%, signal=90%
KEGG_CHRONIC_MYELOID_LEUKEMIA	KEGG_CHRONIC_MYELOID_LEUKEMIA	Details ...	72	-0.226923	-0.866693	0.663812	1	1	3025	tags=17%, list=14%, signal=19%
KEGG_CYSTEINE_AND_METHIONINE_METABOLISM	KEGG_CYSTEINE_AND_METHIONINE_METABOLISM	Details ...	34	-0.262936	-0.854664	0.645435	1	1	6175	tags=26%, list=29%, signal=37%
KEGG_FOCAL_ADHESION	KEGG_FOCAL_ADHESION	Details ...	194	-0.230764	-0.828619	0.627572	1	1	4770	tags=27%, list=22%, signal=35%
KEGG_NEUROTROPHIN_SIGNALING_PATHWAY	KEGG_NEUROTROPHIN_SIGNALING_PATHWAY	Details ...	122	-0.204488	-0.806678	0.747863	1	1	2850	tags=15%, list=13%, signal=17%
KEGG_LONG_TERM_POTENTIATION	KEGG_LONG_TERM_POTENTIATION	Details ...	68	-0.200697	-0.794802	0.824242	1	1	7826	tags=41%, list=36%, signal=64%
KEGG_ARRHYTHMOGENIC_RIGHT_VENTRICULAR_CARDIOMYOPATHY_ARVC	KEGG_ARRHYTHMOGENIC_RIGHT_VENTRICULAR_CARDIOMYOPATHY_ARVC	Details ...	72	-0.215249	-0.792582	0.748062	1	1	4562	tags=28%, list=21%, signal=35%
KEGG_PROGESTERONE_MEDIATED_OOCYTE_MATURATION	KEGG_PROGESTERONE_MEDIATED_OOCYTE_MATURATION	Details ...	83	-0.190638	-0.760203	0.847682	1	1	5090	tags=23%, list=24%, signal=30%
KEGG_PATHWAYS_IN_CANCER	KEGG_PATHWAYS_IN_CANCER	Details ...	318	-0.167991	-0.743952	0.853414	1	1	4746	tags=21%, list=22%, signal=27%
KEGG_NON_SMALL_CELL_LUNG_CANCER	KEGG_NON_SMALL_CELL_LUNG_CANCER	Details ...	54	-0.191966	-0.736833	0.88651	1	1	1470	tags=11%, list=7%, signal=12%
KEGG_TGF_BETA_SIGNALING_PATHWAY	KEGG_TGF_BETA_SIGNALING_PATHWAY	Details ...	81	-0.19791	-0.733794	0.851406	1	1	5992	tags=28%, list=28%, signal=39%
KEGG_WNT_SIGNALING_PATHWAY	KEGG_WNT_SIGNALING_PATHWAY	Details ...	146	-0.168105	-0.730837	0.929719	1	1	3724	tags=17%, list=17%, signal=21%
KEGG_VASCULAR_SMOOTH_MUSCLE_CONTRACTION	KEGG_VASCULAR_SMOOTH_MUSCLE_CONTRACTION	Details ...	103	-0.194592	-0.729744	0.845361	1	1	4975	tags=25%, list=23%, signal=33%
KEGG_PROSTATE_CANCER	KEGG_PROSTATE_CANCER	Details ...	89	-0.170965	-0.717081	0.943983	1	1	2921	tags=13%, list=13%, signal=16%
KEGG_PRION_DISEASES	KEGG_PRION_DISEASES	Details ...	34	-0.232605	-0.711872	0.842887	1	1	4091	tags=21%, list=19%, signal=25%
KEGG_MAPK_SIGNALING_PATHWAY	KEGG_MAPK_SIGNALING_PATHWAY	Details ...	254	-0.163809	-0.706135	0.937888	1	1	5819	tags=24%, list=27%, signal=32%
KEGG_MTOR_SIGNALING_PATHWAY	KEGG_MTOR_SIGNALING_PATHWAY	Details ...	50	-0.175718	-0.693723	0.92616	1	1	5514	tags=26%, list=25%, signal=35%
KEGG_PARKINSONS_DISEASE	KEGG_PARKINSONS_DISEASE	Details ...	93	-0.202208	-0.658048	0.85102	1	1	7374	tags=39%, list=34%, signal=58%
KEGG_MELANOGENESIS	KEGG_MELANOGENESIS	Details ...	96	-0.144399	-0.616987	0.989879	1	1	6160	tags=25%, list=28%, signal=35%
KEGG_RENAL_CELL_CARCINOMA	KEGG_RENAL_CELL_CARCINOMA	Details ...	66	-0.168627	-0.61539	0.958763	1	1	5813	tags=26%, list=27%, signal=35%
KEGG_ALZHEIMERS_DISEASE	KEGG_ALZHEIMERS_DISEASE	Details ...	138	-0.152746	-0.597734	0.980237	1	1	7401	tags=34%, list=34%, signal=51%
KEGG_VEGF_SIGNALING_PATHWAY	KEGG_VEGF_SIGNALING_PATHWAY	Details ...	71	-0.151843	-0.591502	0.983402	1	1	4014	tags=15%, list=19%, signal=19%
KEGG_PROTEIN_EXPORT	KEGG_PROTEIN_EXPORT	Details ...	22	-0.219868	-0.57847	0.921971	1	1	4109	tags=23%, list=19%, signal=28%
KEGG_LYSINE_DEGRADATION	KEGG_LYSINE_DEGRADATION	Details ...	39	-0.165254	-0.557013	0.978261	0.999127	1	4837	tags=21%, list=22%, signal=26%
KEGG_AMINOACYL_TRNA_BIOSYNTHESIS	KEGG_AMINOACYL_TRNA_BIOSYNTHESIS	Details ...	21	-0.218283	-0.532542	0.912017	0.988414	1	3930	tags=24%, list=18%, signal=29%
KEGG_RNA_DEGRADATION	KEGG_RNA_DEGRADATION	Details ...	54	-0.173602	-0.526023	0.967546	0.969809	1	6518	tags=33%, list=30%, signal=48%
