# Supplementary material for: Identification of Six Prognostic Genes in EGFR–Mutant Lung Adenocarcinoma Using Structure Network Algorithms
Source: Front Genet. 2021 Nov 16;12:755245. doi: 10.3389/fgene.2021.755245 (PMC8635158; doi:10.3389/fgene.2021.755245)
Supplement: Supplementary file 5 [file Table1.XLSX]

## Sheet: Sheet1
Tab.1 Research usage data information
Data Sources	Data number	Sample size	Sample type	References	Analytical method
TCGA	None	126	EGFR-mut LUAD	None	DEGs; WGCNA; Survival analysis
		18	normal
GEO	GSE31210	127	EGFR-mut LUAD	13,14	DEGs; WGCNA; Survival analysis
		20	Normal
	GSE19188	45	LUAD	15	Verification of expression level and Survival significance
		65	Normal
